# Supplementary material for: Utilization of Cottonseed Meal Protein Hydrolysate by Crustaceans: Insights on Growth Performance, Protein Turnover, and Metabolism in Chinese Mitten Crab Eriocheir sinensis
Source: Animals (Basel). 2023 Nov 23;13(23):3631. doi: 10.3390/ani13233631 (PMC10705533; doi:10.3390/ani13233631)
Supplement: Supplementary file 1 [file animals-13-03631-s001.zip]

Archive with 1 entries (1 files):
- animals-2625057-supplementary.pdf
